# Supplementary material for: Dual-branch spatio-temporal graph network for bearing fault diagnosis
Source: Sci Rep. 2026 Mar 11;16:13184. doi: 10.1038/s41598-026-42504-0 (PMC13102955; doi:10.1038/s41598-026-42504-0)
Supplement: Supplementary file 1 — Supplementary Material 1 [file 41598_2026_42504_MOESM1_ESM.zip]

Archive with 19 entries (18 files):
- Supplementary/
- Supplementary/Ablation.opju
- Supplementary/Ablation.xlsx
- Supplementary/Ablation_CWRU.png
- Supplementary/Ablation_PU.png
- Supplementary/Ablation_uOttawa.png
- Supplementary/Architecture.png
- Supplementary/Control_group.xlsx
- Supplementary/CWRU_confusion_matrix.png
- Supplementary/CWRU_roc_curve.png
- Supplementary/diff_hyperparameters.opju
- Supplementary/Parameter_sensitivity.xlsx
- Supplementary/Parameter_sensitivity_CWRU.png
- Supplementary/Parameter_sensitivity_PU.png
- Supplementary/Parameter_sensitivity_uOttawa.png
- Supplementary/PU_confusion_matrix.png
- Supplementary/PU_roc_curve.png
- Supplementary/uOttawa_confusion_matrix.png
- Supplementary/uOttawa_roc_curve.png
