# Supplementary material for: Dual-branch spatio-temporal graph network for bearing fault diagnosis
Source: Sci Rep. 2026 Mar 11;16:13184. doi: 10.1038/s41598-026-42504-0 (PMC13102955; doi:10.1038/s41598-026-42504-0)
Supplement: Supplementary file 1 — Supplementary Material 1 [file 41598_2026_42504_MOESM1_ESM.zip › Supplementary/Ablation.xlsx]

## Sheet: Sheet1
CWRU
evaluation metric	Cheb	Our
Accuracy	98.13	99.79
Precision	97.97	99.8
Recall	97.68	99.85
F1-Score	97.75	99.82
AUC	99.72	100
MCC	97.96	99.77
PU
evaluation metric	Cheb	Our
Accuracy	96.67	100
Precision	96.81	100
Recall	96.8	100
F1-Score	96.75	100
AUC	99.56	100
MCC	95.86	100
uOttawa
evaluation metric	Cheb	Our
Accuracy	98.61	99.83
Precision	98.59	99.83
Recall	98.67	99.84
F1-Score	98.62	99.84
AUC	99.99	100
MCC	97.92	99.79
