# Supplementary material for: Dual-branch spatio-temporal graph network for bearing fault diagnosis
Source: Sci Rep. 2026 Mar 11;16:13184. doi: 10.1038/s41598-026-42504-0 (PMC13102955; doi:10.1038/s41598-026-42504-0)
Supplement: Supplementary file 1 — Supplementary Material 1 [file 41598_2026_42504_MOESM1_ESM.zip › Supplementary/Control_group.xlsx]

## Sheet: Sheet1
Dataset	evaluation metric	Model							Dataset	Model	evaluation metric
		KNN	CNN	SuperGraph	WPT-FFT	Our					Accuracy	Precision	Recall	F1-Score	AUC	MCC
CWRU	Accuracy	8.56	99.72	98.54	99.66	99.79			CWRU	CNN	99.72	99.72	99.72	99.72	99.99	99.58
	Precision	0.87	99.72	98.43	99.59	99.8				SuperGraph	98.54	98.43	98.51	98.44	99.9	98.42
	Recall	8.33	99.72	98.51	99.59	99.85				WPT-FFT	99.66	99.59	99.59	99.59	100	99.62
	F1-Score	1.58	99.72	98.44	99.59	99.82				Our	99.79	99.8	99.85	99.82	100	99.77
	AUC	47.34	99.99	99.9	100	100			PU	CNN	76.1	77.31	76.05	75.86	94.78	74.07
	MCC	0.11	99.58	98.42	99.62	99.77				SuperGraph	97.22	97.44	96.67	96.91	99.88	95.9
PU	Accuracy	35.56	76.1	97.22	95.83	100				WPT-FFT	95.83	95.87	95.83	95.8	99.53	93.8
	Precision	37.61	77.31	97.44	95.87	100				Our	100	100	100	100	100	100
	Recall	35.69	76.05	96.67	95.83	100			uOttawa	CNN	91.06	92.17	91.06	90.8	99.04	89.2
	F1-Score	22.03	75.86	96.91	95.8	100				SuperGraph	97.5	97.59	97.58	97.49	99.68	96.93
	AUC	53.92	94.78	99.88	99.53	100				WPT-FFT	99.17	99.17	99.17	99.16	99.99	98.96
	MCC	9.32	74.07	95.9	93.8	100				Our	99.83	99.83	99.84	99.84	100	99.79
uOttawa	Accuracy		91.06	97.5	99.17	99.83
	Precision		92.17	97.59	99.17	99.83
	Recall		91.06	97.58	99.17	99.84
	F1-Score		90.8	97.49	99.16	99.84
	AUC		99.04	99.68	99.99	100
	MCC		89.2	96.93	98.96	99.79
