# Supplementary material for: Dual-branch spatio-temporal graph network for bearing fault diagnosis
Source: Sci Rep. 2026 Mar 11;16:13184. doi: 10.1038/s41598-026-42504-0 (PMC13102955; doi:10.1038/s41598-026-42504-0)
Supplement: Supplementary file 1 — Supplementary Material 1 [file 41598_2026_42504_MOESM1_ESM.zip › Supplementary/Parameter_sensitivity.xlsx]

## Sheet: Sheet1
CWRU
	0	0.2	0.4	0.6	0.8	1
Accuracy	99.17	98.75	99.79	99.58	99.79	98.75
Precision	99.38	98.71	99.8	99.65	99.69	98.82
Recall	99.12	98.78	99.85	99.58	99.81	99
F1-Score	99.22	98.67	99.82	99.61	99.75	98.86
AUC	99.98	99.99	100	100	100	99.97
MCC	99.1	98.65	99.77	99.55	99.77	98.65
PU
	0	0.2	0.4	0.6	0.8	1
Accuracy	100	100	100	100	100	100
Precision	100	100	100	100	100	100
Recall	100	100	100	100	100	100
F1-Score	100	100	100	100	100	100
AUC	100	100	100	100	100	100
MCC	100	100	100	100	100	100
uOttawa
	0	0.2	0.4	0.6	0.8	1
Accuracy	98.5	99.33	99.83	99.67	99.5	99
Precision	98.47	99.36	99.83	99.65	99.51	99.12
Recall	98.48	99.34	99.84	99.64	99.52	98.97
F1-Score	98.47	99.34	99.84	99.64	99.51	99.02
AUC	99.94	99.99	100	100	100	99.96
MCC	98.13	99.17	99.79	99.58	99.38	98.76
